# Supplementary material for: Matching Mechanics and Energetics of Muscle Contraction Suggests Unconventional Chemomechanical Coupling during the Actin–Myosin Interaction
Source: Int J Mol Sci. 2023 Aug 1;24(15):12324. doi: 10.3390/ijms241512324 (PMC10418673; doi:10.3390/ijms241512324)
Supplement: Supplementary file 1 [file ijms-24-12324-s001.zip]

Archive with 1 entries (1 files):
- ijms-2502819-supplementary.pdf
